# Supplementary material for: Novel genome-wide associations for anhedonia, genetic correlation with psychiatric disorders, and polygenic association with brain structure
Source: Transl Psychiatry. 2019 Dec 4;9:327. doi: 10.1038/s41398-019-0635-y (PMC6892870; doi:10.1038/s41398-019-0635-y)
Supplement: Supplementary file 3 — Table S1 [file 41398_2019_635_MOESM3_ESM.xlsx]

## Sheet: Sheet1
List of excluded (self-reported) conditions
Benign neuroma
Brain abscess/intracranial abscess
Brain cancer/primary malignant brain tumour
Brain haemorrhage
Cerebral aneurysm
Cerebral palsy
Chronic/degenerative neurological problem
dementia/alzheimers/cognitive impairment
Encephalitis
Epilepsy
Fracture skull/head
Head injury
Ischaemic stroke
Meningeal cancer/malignant meningioma
Meningioma/benign meningeal tumour
Meningitis
Motor Neurone Disease
Multiple Sclerosis
Nervous system infection
Neurological injury/trauma
Other demyelinating disease (not Multiple Sclerosis)
Other neurological problem
Parkinson’s Disease
Spina Bifida
Stroke
Subarachnoid haemorrhage
Subdural haemorrhage/haematoma
Transient ischaemic attack
