# Supplementary material for: Novel genome-wide associations for anhedonia, genetic correlation with psychiatric disorders, and polygenic association with brain structure
Source: Transl Psychiatry. 2019 Dec 4;9:327. doi: 10.1038/s41398-019-0635-y (PMC6892870; doi:10.1038/s41398-019-0635-y)
Supplement: Supplementary file 16 — Table S3 [file 41398_2019_635_MOESM16_ESM.xlsx]

## Sheet: Sheet1
SNP	CHR	BP	A1	A2	BETA	S.E.	p
rs113740933	1	191305574	A	G	-0.0185726	0.0160925	0.25
3:136268500_GT_G	3	136268500	GT	G	0.0109328	0.00722022	0.13
6:27731402_ATTTTTTTTTTTTTTTTTTTTTTTTTTTT_A	6	27731402	ATTTTTTTTTTTTTTTTTTTTTTTTTTTT	A	-0.0189154	0.00776788	0.015
rs756739942	10	68530607	AAATT	A	-7.68881e-05	0.00842879	0.99
11:88755654_CA_C	11	88755654	CA	C	-0.000804122	0.00704011	0.91
11:112900785_TA_T	11	112900785	TA	T	-0.00189593	0.00688687	0.78
rs35416728	12	127312142	G	A	0.00496971	0.00700027	0.48
14:30164440_CA_C	14	30164440	CA	C	-0.0113563	0.00719436	0.11
rs1965449	14	69680441	T	C	0.00285403	0.00701021	0.68
15:75180130_CT_C	15	75180130	CT	C	0.00852878	0.00973775	0.38
rs72923287	18	50759318	C	T	-0.00734869	0.0067357	0.28
