# Supplementary material for: Novel genome-wide associations for anhedonia, genetic correlation with psychiatric disorders, and polygenic association with brain structure
Source: Transl Psychiatry. 2019 Dec 4;9:327. doi: 10.1038/s41398-019-0635-y (PMC6892870; doi:10.1038/s41398-019-0635-y)
Supplement: Supplementary file 17 — Table S4 [file 41398_2019_635_MOESM17_ESM.xlsx]

## Sheet: Sheet1
Outcome	N	Coefficient (95% CI)	p	q	R2
Grey matter volume	17071	-0.025 (-0.036, -0.013)	<0.001	<0.001	0.45
White matter volume	17065	0.011 (-0.004, 0.026)	0.164	0.246	0.11
Ventricular CSF volume	16885	-0.001 (-0.014, 0.013)	0.920	0.920	0.26
