# Supplementary material for: Novel genome-wide associations for anhedonia, genetic correlation with psychiatric disorders, and polygenic association with brain structure
Source: Transl Psychiatry. 2019 Dec 4;9:327. doi: 10.1038/s41398-019-0635-y (PMC6892870; doi:10.1038/s41398-019-0635-y)
Supplement: Supplementary file 18 — Table S5 [file 41398_2019_635_MOESM18_ESM.xlsx]

## Sheet: Sheet1
Outcome	N	Coefficient (95% CI)	p	q	Pseudo R2
Nucleus accumbens	17105	-0.014 (-0.026, -0.002)	0.027	0.068	0.23
Insular cortex	17080	-0.024 (-0.035, -0.013)	<0.001	<0.001	0.51
Medial frontal cortex	17097	-0.015 (-0.028, -0.002)	0.027	0.068	0.19
Orbitofrontal cortex	17090	-0.015 (-0.026, -0.005)	0.004	0.021	0.44
Middle frontal gyrus	17104	-0.015 (-0.026, -0.004)	0.007	0.027	0.35
Amygdala	17103	-0.001 (-0.012, 0.012)	0.97	0.97	0.12
Supramarginal gyrus (posterior)	17112	-0.007 (-0.018, 0.004)	0.196	0.267	0.19
Hippocampus	17080	-0.007 (-0.019, 0.006)	0.294	0.367	0.23
Parahippocampal gyrus	17099	-0.009 (-0.020, 0.003)	0.155	0.233	0.32
Posterior cingulate gyrus	17022	-0.009 (-0.019, 0.002)	0.097	0.183	0.54
Caudate	17075	-0.013 (-0.026, -0.001)	0.041	0.088	0.34
Putamen	17079	-0.006 (-0.017, 0.005)	0.319	0.368	0.45
Anterior cingulate gyrus	16977	-0.002 (-0.015, 0.011)	0.751	0.805	0.24
Superior temporal gyrus (anterior)	17107	-0.009 (-0.020, 0.003)	0.132	0.22	0.21
Temporal fusiform cortex (anterior)	17107	-0.022 (-0.034, -0.011)	<0.001	0.001	0.26
