# Supplementary material for: Novel genome-wide associations for anhedonia, genetic correlation with psychiatric disorders, and polygenic association with brain structure
Source: Transl Psychiatry. 2019 Dec 4;9:327. doi: 10.1038/s41398-019-0635-y (PMC6892870; doi:10.1038/s41398-019-0635-y)
Supplement: Supplementary file 20 — Table S6 [file 41398_2019_635_MOESM20_ESM.xlsx]

## Sheet: Sheet1
Outcome	N	Coefficient (95% CI)	p	q	R2
gFA	14481	-0.038	0.197	0.197	0.08
		(-0.095, 0.020)
gMD	14191	0.055	0.063	0.126	0.16
		(-0.003, 0.133)
