# Supplementary material for: Novel genome-wide associations for anhedonia, genetic correlation with psychiatric disorders, and polygenic association with brain structure
Source: Transl Psychiatry. 2019 Dec 4;9:327. doi: 10.1038/s41398-019-0635-y (PMC6892870; doi:10.1038/s41398-019-0635-y)
Supplement: Supplementary file 21 — Table S7 [file 41398_2019_635_MOESM21_ESM.xlsx]

## Sheet: Sheet1
Outcome	N	Coefficient (95% CI)	p	q	Pseudo R2
Acoustic radiation	15505	0.010 (-0.004, 0.025)	0.16	0.228641	0.07
Anterior thalamic radiation	15488	-0.021 (-0.036, -0.005)	0.008	0.0316353	0.09
Cingulate gyrus part of cingulum	15508	-0.002 (-0.016, 0.013)	0.828	0.828344	0.06
Corticospinal tract	15504	-0.011 (-0.026, 0.004)	0.161	0.228641	0.07
Forceps major*	15444	-0.017 (-0.033, -0.001)	0.047	0.0998731	0.05
Forceps minor*	15467	-0.024 (-0.040, -0.008)	0.004	0.0272897	0.1
Inferior fronto-occipital fasciculus	15488	-0.016 (-0.032, -0.001)	0.044	0.0998731	0.07
Inferior longitudinal fasciculus	15486	-0.006 (-0.022, 0.009)	0.426	0.532454	0.09
Medial lemniscus	15501	-0.020 (-0.034, -0.006)	0.006	0.0305599	0.04
Middle cerebellar peduncle*	15415	0.006 (-0.010, 0.022)	0.476	0.54916	0.06
Parahippocampal part of cingulum	15456	0.002 (-0.012, 0.017)	0.736	0.788665	0.07
Posterior thalamic radiation	15484	-0.023 (-0.039, -0.008)	0.003	0.0272897	0.09
Superior longitudinal fasciculus	15475	-0.014 (-0.030, 0.002)	0.078	0.145516	0.08
Superior thalamic radiation	15478	-0.019 (-0.035, -0.003)	0.024	0.0707205	0.03
Uncinate fasciculus	15504	-0.010 (-0.025, 0.004)	0.168	0.228641	0.08
