# Supplementary material for: Novel genome-wide associations for anhedonia, genetic correlation with psychiatric disorders, and polygenic association with brain structure
Source: Transl Psychiatry. 2019 Dec 4;9:327. doi: 10.1038/s41398-019-0635-y (PMC6892870; doi:10.1038/s41398-019-0635-y)
Supplement: Supplementary file 22 — Table S8 [file 41398_2019_635_MOESM22_ESM.xlsx]

## Sheet: Sheet1
Outcome	N	Coefficient (95% CI)	p	q	Pseudo R2
Acoustic radiation	15504	0.014 (0.001, 0.028)	0.049	0.0662033	0.04
Anterior thalamic radiation	15437	0.019 (0.005, 0.033)	0.008	0.0158608	0.27
Cingulate gyrus part of cingulum	15484	0.021 (0.006, 0.036)	0.005	0.0158608	0.16
Corticospinal tract	15497	0.016 (0.001, 0.032)	0.04	0.059528	0.05
Forceps major*	15416	0.005 (-0.011, 0.021)	0.543	0.626064	0.1
Forceps minor*	15443	0.025 (0.009, 0.040)	0.002	0.0088701	0.16
Inferior fronto-occipital fasciculus	15472	0.021 (0.006, 0.036)	0.008	0.0158608	0.15
Inferior longitudinal fasciculus	15465	0.013 (-0.002, 0.029)	0.079	0.0993585	0.17
Medial lemniscus	15496	0.001 (-0.013, 0.015)	0.892	0.929437	0.05
Middle cerebellar peduncle*	15423	0.026 (0.010, 0.043)	0.001	0.0088701	0.09
Parahippocampal part of cingulum	15448	-0.001 (-0.014, 0.013)	0.929	0.929437	0.06
Posterior thalamic radiation	15452	0.028 (0.014, 0.042)	<0.001	0.00187121	0.19
Superior longitudinal fasciculus	15430	0.021 (0.005, 0.036)	0.01	0.0158608	0.14
Superior thalamic radiation	15422	0.019 (0.005, 0.033)	0.009	0.0158608	0.28
Uncinate fasciculus	15489	0.019 (0.005, 0.033)	0.007	0.0158608	0.22
