# Supplementary material for: Novel genome-wide associations for anhedonia, genetic correlation with psychiatric disorders, and polygenic association with brain structure
Source: Transl Psychiatry. 2019 Dec 4;9:327. doi: 10.1038/s41398-019-0635-y (PMC6892870; doi:10.1038/s41398-019-0635-y)
Supplement: Supplementary file 23 — Table S9 [file 41398_2019_635_MOESM23_ESM.xlsx]

## Sheet: Sheet1
Outcome	N	Coefficient (95% CI)	p	q	R2
Median BOLD – amygdala mask	14833	-0.001 (-0.002, 0.001)	0.484	0.484	0.02
Median BOLD – group-defined mask (including temporo-occipital regions and amygdala)	14856	-0.004 (-0.008, 0.001)	0.129	0.259	0.04
